# Supplementary material for: Mirna Expression in Glaucomatous and TGFβ2 Treated Lamina Cribrosa Cells
Source: Int J Mol Sci. 2021 Jun 8;22(12):6178. doi: 10.3390/ijms22126178 (PMC8229860; doi:10.3390/ijms22126178)
Supplement: Supplementary file 1 [file ijms-22-06178-s001.zip]

Archive with 7 entries (4 files):
- supplementary tables copy/
- supplementary tables copy/Supplementary Table 1.xls
- __MACOSX/
- __MACOSX/supplementary tables copy/
- __MACOSX/supplementary tables copy/._Supplementary Table 1.xls
- supplementary tables copy/Supplementary Table 2.xls
- __MACOSX/supplementary tables copy/._Supplementary Table 2.xls
