# Supplementary material for: Mirna Expression in Glaucomatous and TGFβ2 Treated Lamina Cribrosa Cells
Source: Int J Mol Sci. 2021 Jun 8;22(12):6178. doi: 10.3390/ijms22126178 (PMC8229860; doi:10.3390/ijms22126178)
Supplement: Supplementary file 1 [file ijms-22-06178-s001.zip › supplementary tables copy/Supplementary Table 1.xls]

## Sheet: Gene Table
PCR Array Catalog #:		MIHS-117Z
Position	Mature ID
A01	hsa-let-7d-5p
A02	hsa-miR-1-3p
A03	hsa-miR-101-3p
A04	hsa-miR-107
A05	hsa-miR-10a-5p
A06	hsa-miR-10b-5p
A07	hsa-miR-122-5p
A08	hsa-miR-125b-5p
A09	hsa-miR-126-3p
A10	hsa-miR-129-5p
A11	hsa-miR-132-3p
A12	hsa-miR-133a-3p
B01	hsa-miR-141-3p
B02	hsa-miR-142-3p
B03	hsa-miR-143-3p
B04	hsa-miR-145-5p
B05	hsa-miR-146a-5p
B06	hsa-miR-146b-5p
B07	hsa-miR-148a-3p
B08	hsa-miR-150-5p
B09	hsa-miR-155-5p
B10	hsa-miR-15b-5p
B11	hsa-miR-16-5p
B12	hsa-miR-17-5p
C01	hsa-miR-18a-5p
C02	hsa-miR-192-5p
C03	hsa-miR-194-5p
C04	hsa-miR-195-5p
C05	hsa-miR-196a-5p
C06	hsa-miR-199a-5p
C07	hsa-miR-199b-5p
C08	hsa-miR-19a-3p
C09	hsa-miR-19b-3p
C10	hsa-miR-200a-3p
C11	hsa-miR-200b-3p
C12	hsa-miR-203a-3p
D01	hsa-miR-204-5p
D02	hsa-miR-208a-3p
D03	hsa-miR-20a-5p
D04	hsa-miR-211-5p
D05	hsa-miR-215-5p
D06	hsa-miR-21-5p
D07	hsa-miR-216a-5p
D08	hsa-miR-217
D09	hsa-miR-223-3p
D10	hsa-miR-23a-3p
D11	hsa-miR-25-3p
D12	hsa-miR-26a-5p
E01	hsa-miR-26b-5p
E02	hsa-miR-27a-3p
E03	hsa-miR-27b-3p
E04	hsa-miR-29a-3p
E05	hsa-miR-29b-3p
E06	hsa-miR-29c-3p
E07	hsa-miR-302b-3p
E08	hsa-miR-30a-5p
E09	hsa-miR-31-5p
E10	hsa-miR-324-3p
E11	hsa-miR-324-5p
E12	hsa-miR-325
F01	hsa-miR-32-5p
F02	hsa-miR-328-3p
F03	hsa-miR-335-5p
F04	hsa-miR-338-5p
F05	hsa-miR-34a-5p
F06	hsa-miR-372-3p
F07	hsa-miR-375
F08	hsa-miR-377-3p
F09	hsa-miR-378a-3p
F10	hsa-miR-382-5p
F11	hsa-miR-449a
F12	hsa-miR-449b-5p
G01	hsa-miR-451a
G02	hsa-miR-491-5p
G03	hsa-miR-5011-5p
G04	hsa-miR-503-5p
G05	hsa-miR-5692a
G06	hsa-miR-590-5p
G07	hsa-miR-661
G08	hsa-miR-663a
G09	hsa-miR-744-5p
G10	hsa-miR-7-5p
G11	hsa-miR-874-3p
G12	hsa-miR-92a-3p
H01	cel-miR-39-3p
H02	cel-miR-39-3p
H03	SNORD61
H04	SNORD68
H05	SNORD72
H06	SNORD95
H07	SNORD96A
H08	RNU6-6P
H09	miRTC
H10	miRTC
H11	PPC
H12	PPC

## Sheet: Average Ct
Position	Mature ID	AVG Ct		Standard Deviation
		Control Group	Group 1	Control Group	Group 1
A01	hsa-let-7d-5p	27.2	28.73	0.575975	1.81329
A02	hsa-miR-1-3p	37	37	0	0
A03	hsa-miR-101-3p	35.68	35.37	0.429669	1.56156
A04	hsa-miR-107	33.84	35.78	1.03214	1.39412
A05	hsa-miR-10a-5p	33.29	37	3.2159	0
A06	hsa-miR-10b-5p	34.45	37	2.20955	0
A07	hsa-miR-122-5p	37	36.23	0	0.669468
A08	hsa-miR-125b-5p	25.3	27.46	0.426249	1.932
A09	hsa-miR-126-3p	34.09	34.05	1.80133	0.897083
A10	hsa-miR-129-5p	33.15	35.33	1.7271	0.375963
A11	hsa-miR-132-3p	32.28	32.49	0.342284	0.587196
A12	hsa-miR-133a-3p	37	36.77	0	0.40374
B01	hsa-miR-141-3p	34.94	37	0.100821	0
B02	hsa-miR-142-3p	37	37	0	0
B03	hsa-miR-143-3p	31.15	32.57	0.755688	1.84105
B04	hsa-miR-145-5p	30.18	30.48	0.11085	1.54059
B05	hsa-miR-146a-5p	34.64	37	1.49533	0
B06	hsa-miR-146b-5p	35.28	37	1.01355	0
B07	hsa-miR-148a-3p	35.54	36.36	0.634735	1.11463
B08	hsa-miR-150-5p	36.46	36.58	0.941081	0.722892
B09	hsa-miR-155-5p	30.79	31.22	0.603317	0.945989
B10	hsa-miR-15b-5p	28.45	29.76	0.274559	1.44514
B11	hsa-miR-16-5p	30.76	31.52	0.329633	1.85135
B12	hsa-miR-17-5p	34.3	34.7	0.028208	1.15316
C01	hsa-miR-18a-5p	35	36.4	0.760832	1.04425
C02	hsa-miR-192-5p	34.45	36.44	0.516355	0.963569
C03	hsa-miR-194-5p	34.75	36.28	0.579566	1.24133
C04	hsa-miR-195-5p	30.79	32.05	0.550155	1.54011
C05	hsa-miR-196a-5p	35.93	36.81	0.927141	0.336927
C06	hsa-miR-199a-5p	32.17	32.47	1.29735	2.09206
C07	hsa-miR-199b-5p	35.75	36.09	1.03556	1.57261
C08	hsa-miR-19a-3p	35.02	35.76	1.71863	1.46894
C09	hsa-miR-19b-3p	33.23	34.48	1.00587	2.2607
C10	hsa-miR-200a-3p	37	37	0	0
C11	hsa-miR-200b-3p	37	35.37	0	0.80414
C12	hsa-miR-203a-3p	37	33.55	0	2.99393
D01	hsa-miR-204-5p	30.48	35.99	1.87447	1.06885
D02	hsa-miR-208a-3p	37	37	0	0
D03	hsa-miR-20a-5p	32.85	36.3	0.026043	0.913058
D04	hsa-miR-211-5p	36.67	37	0.571577	0
D05	hsa-miR-215-5p	36.96	37	0.075056	0.007468
D06	hsa-miR-21-5p	23.07	24.68	0.393217	1.89702
D07	hsa-miR-216a-5p	36.86	36.1	0.124646	0.821679
D08	hsa-miR-217	36.67	37	0.57735	0
D09	hsa-miR-223-3p	37	36.66	0	0.582148
D10	hsa-miR-23a-3p	22.37	23.58	0.154148	0.357201
D11	hsa-miR-25-3p	29.86	31.2	0.264935	0.209148
D12	hsa-miR-26a-5p	26.37	28.48	0.172266	0.230942
E01	hsa-miR-26b-5p	26.21	28.94	0.567579	0.406351
E02	hsa-miR-27a-3p	27.95	29.22	0.61786	1.95172
E03	hsa-miR-27b-3p	27	28.66	0.290184	0.726116
E04	hsa-miR-29a-3p	25.88	28.81	0.78914	1.54341
E05	hsa-miR-29b-3p	31.07	33.36	0.720214	1.30251
E06	hsa-miR-29c-3p	26.57	29	0.958045	1.36187
E07	hsa-miR-302b-3p	34.47	33.96	2.19472	1.92453
E08	hsa-miR-30a-5p	30.5	31.79	0.651497	1.21086
E09	hsa-miR-31-5p	27.88	29.49	0.124349	1.28895
E10	hsa-miR-324-3p	33.13	32.13	0.060685	1.93024
E11	hsa-miR-324-5p	31.92	31.68	1.6192	0.531534
E12	hsa-miR-325	36.85	36.43	0.265581	0.857959
F01	hsa-miR-32-5p	35.67	36.28	2.29785	0.6532
F02	hsa-miR-328-3p	27.92	31.86	2.10924	3.14975
F03	hsa-miR-335-5p	33.47	37	0.131871	0
F04	hsa-miR-338-5p	37	36.44	0	0.967509
F05	hsa-miR-34a-5p	29.36	30.64	0.403344	1.17438
F06	hsa-miR-372-3p	28.01	37	2.80878	0
F07	hsa-miR-375	32.47	33.11	3.46184	1.44292
F08	hsa-miR-377-3p	36.47	36.29	0.917987	1.22312
F09	hsa-miR-378a-3p	37	34.27	0	1.04475
F10	hsa-miR-382-5p	29.94	29.7	0.480825	0.397428
F11	hsa-miR-449a	32.15	32.99	1.74875	3.14758
F12	hsa-miR-449b-5p	34.2	34.85	4.84397	2.23574
G01	hsa-miR-451a	37	36.54	0	0.797004
G02	hsa-miR-491-5p	30.89	31.46	0.346756	0.586915
G03	hsa-miR-5011-5p	33.5	34.44	3.16584	0.808362
G04	hsa-miR-503-5p	32.49	34.86	0.00176	1.07698
G05	hsa-miR-5692a	35.74	37	2.18238	0
G06	hsa-miR-590-5p	36.26	37	1.27594	0
G07	hsa-miR-661	29.16	32.45	3.34972	1.83176
G08	hsa-miR-663a	29.79	29.62	0.730048	0.773034
G09	hsa-miR-744-5p	26.57	27.49	0.210585	0.118798
G10	hsa-miR-7-5p	33.43	35.02	0.340073	1.45006
G11	hsa-miR-874-3p	33.9	32.4	0.972483	0.592667
G12	hsa-miR-92a-3p	29.38	31.25	1.38319	1.74669
H01	cel-miR-39-3p	34.78	37	1.92328	0
H02	cel-miR-39-3p	35.81	37	2.05537	0
H03	SNORD61	31.74	33.44	1.38406	0.513511
H04	SNORD68	25.72	28.37	1.03444	0.13177
H05	SNORD72	32.9	36.9	1.20366	0.180461
H06	SNORD95	26.69	27.65	0.651034	0.660896
H07	SNORD96A	26.78	29.25	0.010767	0.7188
H08	RNU6-6P	29.18	31.32	1.00386	1.88325
H09	miRTC	32.35	33.29	1.14581	0.810077
H10	miRTC	31.38	33.87	1.60905	0.391455
H11	PPC	18.93	18.72	0.38722	0.524229
H12	PPC	18.98	19.16	0.170087	0.142458

## Sheet: Average Delta(Ct)
Position	Mature ID	AVG Delta(Ct) (Ct(GOI) - Ave Ct(HKG))		Standard Deviation
		Control Group	Group 1	Control Group	Group 1
A01	hsa-let-7d-5p	-2.01988	-1.81727	0.441573	1.25199
A02	hsa-miR-1-3p	7.78504	6.4548	1.01755	0.570765
A03	hsa-miR-101-3p	6.46117	4.82507	0.587881	1.12377
A04	hsa-miR-107	4.62324	5.23323	2.04968	0.884793
A05	hsa-miR-10a-5p	4.07164	6.4548	4.23344	0.570765
A06	hsa-miR-10b-5p	5.23367	6.4548	3.2271	0.570765
A07	hsa-miR-122-5p	7.78504	5.68242	1.01755	0.666268
A08	hsa-miR-125b-5p	-3.91279	-3.08997	0.591316	1.36418
A09	hsa-miR-126-3p	4.87504	3.50146	0.78379	1.33614
A10	hsa-miR-129-5p	3.93932	4.78683	0.709553	0.858869
A11	hsa-miR-132-3p	3.06981	1.94827	1.35983	0.672467
A12	hsa-miR-133a-3p	7.78504	6.2217	1.01755	0.839542
B01	hsa-miR-141-3p	5.72865	6.4548	1.11834	0.570765
B02	hsa-miR-142-3p	7.78504	6.4548	1.01755	0.570765
B03	hsa-miR-143-3p	1.93245	2.02073	1.77323	1.31328
B04	hsa-miR-145-5p	0.963028	-0.061606	0.906705	1.39422
B05	hsa-miR-146a-5p	5.42838	6.4548	2.51287	0.570765
B06	hsa-miR-146b-5p	6.06538	6.4548	0.004004	0.570765
B07	hsa-miR-148a-3p	6.32795	5.81126	0.382833	1.49776
B08	hsa-miR-150-5p	7.24171	6.03743	0.076478	0.153844
B09	hsa-miR-155-5p	1.57168	0.67179	0.414243	0.428403
B10	hsa-miR-15b-5p	-0.767933	-0.786311	0.742991	0.914917
B11	hsa-miR-16-5p	1.54566	0.970845	0.687923	1.28387
B12	hsa-miR-17-5p	5.08284	4.15592	1.04544	1.26649
C01	hsa-miR-18a-5p	5.78651	5.8519	1.77838	0.474282
C02	hsa-miR-192-5p	5.23881	5.89848	1.5339	0.393694
C03	hsa-miR-194-5p	5.53426	5.73811	0.437986	0.671238
C04	hsa-miR-195-5p	1.5703	1.50377	0.467393	0.97214
C05	hsa-miR-196a-5p	6.71447	6.26027	1.94468	0.802098
C06	hsa-miR-199a-5p	2.95308	1.92071	0.279811	1.54683
C07	hsa-miR-199b-5p	6.5308	5.54685	0.018016	1.00241
C08	hsa-miR-19a-3p	5.80054	5.2194	2.73617	1.67615
C09	hsa-miR-19b-3p	4.01652	3.93446	0.011682	2.20505
C10	hsa-miR-200a-3p	7.78504	6.4548	1.01755	0.570765
C11	hsa-miR-200b-3p	7.78504	4.82601	1.01755	1.36857
C12	hsa-miR-203a-3p	7.78504	3.00032	1.01755	3.56469
D01	hsa-miR-204-5p	1.26949	5.44181	0.856927	1.5792
D02	hsa-miR-208a-3p	7.78504	6.4548	1.01755	0.570765
D03	hsa-miR-20a-5p	3.63501	5.75613	0.991587	0.362405
D04	hsa-miR-211-5p	7.45504	6.4548	0.44597	0.570765
D05	hsa-miR-215-5p	7.74171	6.45048	0.94249	0.574762
D06	hsa-miR-21-5p	-6.14091	-5.86601	0.624331	2.4508
D07	hsa-miR-216a-5p	7.64114	5.55808	1.14217	0.925237
D08	hsa-miR-217	7.45171	6.4548	0.440197	0.570765
D09	hsa-miR-223-3p	7.78504	6.11869	1.01755	1.00859
D10	hsa-miR-23a-3p	-6.84699	-6.9632	0.863416	0.48781
D11	hsa-miR-25-3p	0.640959	0.653113	0.752611	0.487062
D12	hsa-miR-26a-5p	-2.84606	-2.06584	0.845291	0.556208
E01	hsa-miR-26b-5p	-3.00961	-1.60672	0.450012	0.718631
E02	hsa-miR-27a-3p	-1.26152	-1.32996	0.399688	1.38442
E03	hsa-miR-27b-3p	-2.21002	-1.88667	1.30772	0.161917
E04	hsa-miR-29a-3p	-3.33374	-1.73827	0.228411	0.976104
E05	hsa-miR-29b-3p	1.85666	2.81135	0.297346	0.891398
E06	hsa-miR-29c-3p	-2.64871	-1.5409	0.059502	0.96957
E07	hsa-miR-302b-3p	5.25079	3.41538	3.21227	2.47137
E08	hsa-miR-30a-5p	1.28732	1.24462	0.366053	0.656749
E09	hsa-miR-31-5p	-1.33853	-1.05828	1.14188	1.35688
E10	hsa-miR-324-3p	3.915	1.5888	1.0782	2.05601
E11	hsa-miR-324-5p	2.70473	1.13039	0.601657	1.08507
E12	hsa-miR-325	7.63171	5.88307	0.751965	1.26419
F01	hsa-miR-32-5p	6.45837	5.73567	1.28031	0.752235
F02	hsa-miR-328-3p	-1.2905	1.3151	3.12678	3.25646
F03	hsa-miR-335-5p	4.2528	6.4548	1.14939	0.570765
F04	hsa-miR-338-5p	7.78504	5.8962	1.01755	0.397629
F05	hsa-miR-34a-5p	0.140778	0.093819	0.614204	0.631163
F06	hsa-miR-372-3p	-1.20826	6.4548	3.82633	0.570765
F07	hsa-miR-375	3.25243	2.56599	2.4443	1.9582
F08	hsa-miR-377-3p	7.25504	5.74863	0.099569	1.57363
F09	hsa-miR-378a-3p	7.78504	3.7234	1.01755	1.5901
F10	hsa-miR-382-5p	0.720247	-0.841935	0.536722	0.39081
F11	hsa-miR-449a	2.93432	2.44368	0.7312	3.71776
F12	hsa-miR-449b-5p	4.98837	4.30406	3.82642	2.72007
G01	hsa-miR-451a	7.78504	5.99465	1.01755	0.227516
G02	hsa-miR-491-5p	1.67544	0.919044	0.670791	1.01219
G03	hsa-miR-5011-5p	4.28064	3.89213	2.1483	1.36115
G04	hsa-miR-503-5p	3.27446	4.319	1.01805	0.83125
G05	hsa-miR-5692a	6.52504	6.4548	1.16484	0.570765
G06	hsa-miR-590-5p	7.04837	6.4548	0.258404	0.570765
G07	hsa-miR-661	-0.057035	1.90245	2.33218	2.29086
G08	hsa-miR-663a	0.572056	-0.921543	1.74759	1.33159
G09	hsa-miR-744-5p	-2.64812	-3.0581	1.22812	0.482576
G10	hsa-miR-7-5p	4.21772	4.47152	0.677477	2.02004
G11	hsa-miR-874-3p	4.68211	1.8538	1.99003	1.16332
G12	hsa-miR-92a-3p	0.162216	0.700711	0.36565	1.18395
H01	cel-miR-39-3p	5.56424	6.4548	2.94082	0.570765
H02	cel-miR-39-3p	6.59837	6.4548	1.03782	0.570765
H03	SNORD61	2.52321	2.89218	0.366512	0.156416
H04	SNORD68	-3.49049	-2.17507	0.016914	0.496159
H05	SNORD72	3.68518	6.35061	2.2212	0.390472
H06	SNORD95	-2.52321	-2.89218	0.366512	0.156416
H07	SNORD96A	-2.43637	-1.29023	1.02743	1.27782
H08	RNU6-6P	-0.035808	0.779565	0.013737	1.31411
H09	miRTC	3.13811	2.74232	0.128264	0.857704
H10	miRTC	2.16301	3.32602	0.591506	0.613217
H11	PPC	-10.2878	-11.8258	0.630327	1.09437
H12	PPC	-10.2386	-11.3815	0.847466	0.613237

## Sheet: 2^(-Avg.(Delta(Ct))
Position	Mature ID	2^(-Avg.(Delta(Ct))
		Control Group	Group 1
A01	hsa-let-7d-5p	4.05551	3.52414
A02	hsa-miR-1-3p	0.004534	0.0114
A03	hsa-miR-101-3p	0.01135	0.035278
A04	hsa-miR-107	0.040576	0.026585
A05	hsa-miR-10a-5p	0.059472	0.0114
A06	hsa-miR-10b-5p	0.026577	0.0114
A07	hsa-miR-122-5p	0.004534	0.019472
A08	hsa-miR-125b-5p	15.0614	8.51478
A09	hsa-miR-126-3p	0.034077	0.088299
A10	hsa-miR-129-5p	0.065185	0.036226
A11	hsa-miR-132-3p	0.119095	0.259127
A12	hsa-miR-133a-3p	0.004534	0.013399
B01	hsa-miR-141-3p	0.018858	0.0114
B02	hsa-miR-142-3p	0.004534	0.0114
B03	hsa-miR-143-3p	0.261983	0.246434
B04	hsa-miR-145-5p	0.512979	1.04363
B05	hsa-miR-146a-5p	0.023222	0.0114
B06	hsa-miR-146b-5p	0.014933	0.0114
B07	hsa-miR-148a-3p	0.012448	0.017809
B08	hsa-miR-150-5p	0.006607	0.015225
B09	hsa-miR-155-5p	0.336417	0.627727
B10	hsa-miR-15b-5p	1.70283	1.72466
B11	hsa-miR-16-5p	0.34254	0.510207
B12	hsa-miR-17-5p	0.029506	0.056097
C01	hsa-miR-18a-5p	0.018117	0.017314
C02	hsa-miR-192-5p	0.026483	0.016764
C03	hsa-miR-194-5p	0.021579	0.018735
C04	hsa-miR-195-5p	0.336738	0.352632
C05	hsa-miR-196a-5p	0.009522	0.013046
C06	hsa-miR-199a-5p	0.129132	0.264124
C07	hsa-miR-199b-5p	0.010815	0.021391
C08	hsa-miR-19a-3p	0.017942	0.026841
C09	hsa-miR-19b-3p	0.061788	0.065405
C10	hsa-miR-200a-3p	0.004534	0.0114
C11	hsa-miR-200b-3p	0.004534	0.035256
C12	hsa-miR-203a-3p	0.004534	0.124972
D01	hsa-miR-204-5p	0.414805	0.023007
D02	hsa-miR-208a-3p	0.004534	0.0114
D03	hsa-miR-20a-5p	0.080492	0.018503
D04	hsa-miR-211-5p	0.005699	0.0114
D05	hsa-miR-215-5p	0.004672	0.011434
D06	hsa-miR-21-5p	70.5667	58.3239
D07	hsa-miR-216a-5p	0.005009	0.021225
D08	hsa-miR-217	0.005712	0.0114
D09	hsa-miR-223-3p	0.004534	0.014391
D10	hsa-miR-23a-3p	115.119	124.776
D11	hsa-miR-25-3p	0.641286	0.635907
D12	hsa-miR-26a-5p	7.19033	4.18678
E01	hsa-miR-26b-5p	8.05345	3.04558
E02	hsa-miR-27a-3p	2.39748	2.51396
E03	hsa-miR-27b-3p	4.62682	3.6978
E04	hsa-miR-29a-3p	10.0822	3.33635
E05	hsa-miR-29b-3p	0.276114	0.142462
E06	hsa-miR-29c-3p	6.27105	2.90977
E07	hsa-miR-302b-3p	0.026264	0.093728
E08	hsa-miR-30a-5p	0.409712	0.422019
E09	hsa-miR-31-5p	2.52893	2.08245
E10	hsa-miR-324-3p	0.066293	0.332449
E11	hsa-miR-324-5p	0.153389	0.456791
E12	hsa-miR-325	0.005042	0.016944
F01	hsa-miR-32-5p	0.011372	0.018767
F02	hsa-miR-328-3p	2.44612	0.401896
F03	hsa-miR-335-5p	0.052454	0.0114
F04	hsa-miR-338-5p	0.004534	0.016791
F05	hsa-miR-34a-5p	0.90703	0.937039
F06	hsa-miR-372-3p	2.31059	0.0114
F07	hsa-miR-375	0.104935	0.168872
F08	hsa-miR-377-3p	0.006547	0.018599
F09	hsa-miR-378a-3p	0.004534	0.075709
F10	hsa-miR-382-5p	0.606993	1.79245
F11	hsa-miR-449a	0.130823	0.183814
F12	hsa-miR-449b-5p	0.031503	0.050623
G01	hsa-miR-451a	0.004534	0.015683
G02	hsa-miR-491-5p	0.313071	0.528859
G03	hsa-miR-5011-5p	0.051452	0.067352
G04	hsa-miR-503-5p	0.103345	0.050102
G05	hsa-miR-5692a	0.010858	0.0114
G06	hsa-miR-590-5p	0.007555	0.0114
G07	hsa-miR-661	1.04032	0.267488
G08	hsa-miR-663a	0.672658	1.89414
G09	hsa-miR-744-5p	6.26848	8.32877
G10	hsa-miR-7-5p	0.053745	0.045075
G11	hsa-miR-874-3p	0.038953	0.276663
G12	hsa-miR-92a-3p	0.893651	0.615269
H01	cel-miR-39-3p	0.021135	0.0114
H02	cel-miR-39-3p	0.01032	0.0114
H03	SNORD61	0.173955	0.1347
H04	SNORD68	11.2394	4.51607
H05	SNORD72	0.077741	0.012254
H06	SNORD95	5.7486	7.42393
H07	SNORD96A	5.41279	2.44567
H08	RNU6-6P	1.02513	0.582542
H09	miRTC	0.113589	0.149445
H10	miRTC	0.22329	0.099717
H11	PPC	1250.11	3630.07
H12	PPC	1208.14	2667.96

## Sheet: Fold Change
Position	Mature ID	Fold Change (comparing to control group)
		Group 1
		Fold Change	95% CI	Comments
A01	hsa-let-7d-5p	0.869	( 0.00001, 1.77 )
A02	hsa-miR-1-3p	2.5145	( 0.21, 4.82 )	C
A03	hsa-miR-101-3p	3.1083	( 0.02, 6.20 )	B
A04	hsa-miR-107	0.6552	( 0.00001, 1.80 )	B
A05	hsa-miR-10a-5p	0.1917	( 0.00001, 0.83 )	B
A06	hsa-miR-10b-5p	0.4289	( 0.00001, 1.53 )	B
A07	hsa-miR-122-5p	4.2949	( 0.20, 8.39 )	B
A08	hsa-miR-125b-5p	0.5653	( 0.00001, 1.22 )
A09	hsa-miR-126-3p	2.5911	( 0.00001, 5.74 )	B
A10	hsa-miR-129-5p	0.5557	( 0.07, 1.04 )	B
A11	hsa-miR-132-3p	2.1758	( 0.00001, 4.76 )	B
A12	hsa-miR-133a-3p	2.9554	( 0.00001, 6.01 )	B
B01	hsa-miR-141-3p	0.6045	( 0.01, 1.20 )	B
B02	hsa-miR-142-3p	2.5145	( 0.21, 4.82 )	C
B03	hsa-miR-143-3p	0.9406	( 0.00001, 2.57 )	B
B04	hsa-miR-145-5p	2.0344	( 0.00001, 4.69 )	B
B05	hsa-miR-146a-5p	0.4909	( 0.00001, 1.48 )	B
B06	hsa-miR-146b-5p	0.7634	( 0.42, 1.11 )	B
B07	hsa-miR-148a-3p	1.4307	( 0.00001, 3.17 )	B
B08	hsa-miR-150-5p	2.3042	( 1.99, 2.61 )
B09	hsa-miR-155-5p	1.8659	( 0.99, 2.74 )	B
B10	hsa-miR-15b-5p	1.0128	( 0.08, 1.95 )
B11	hsa-miR-16-5p	1.4895	( 0.00001, 3.19 )	B
B12	hsa-miR-17-5p	1.9012	( 0.00001, 4.35 )	B
C01	hsa-miR-18a-5p	0.9557	( 0.00001, 2.34 )	B
C02	hsa-miR-192-5p	0.633	( 0.00001, 1.42 )	B
C03	hsa-miR-194-5p	0.8682	( 0.32, 1.41 )	B
C04	hsa-miR-195-5p	1.0472	( 0.16, 1.93 )	B
C05	hsa-miR-196a-5p	1.37	( 0.00001, 3.63 )	B
C06	hsa-miR-199a-5p	2.0454	( 0.00001, 4.57 )	B
C07	hsa-miR-199b-5p	1.9779	( 0.42, 3.53 )	B
C08	hsa-miR-19a-3p	1.496	( 0.00001, 5.26 )	B
C09	hsa-miR-19b-3p	1.0585	( 0.00001, 2.89 )	B
C10	hsa-miR-200a-3p	2.5145	( 0.21, 4.82 )	C
C11	hsa-miR-200b-3p	7.776	( 0.00001, 18.18 )	B
C12	hsa-miR-203a-3p	27.5641	( 0.00001, 107.71 )	B
D01	hsa-miR-204-5p	0.0555	( 0.00001, 0.13 )	B
D02	hsa-miR-208a-3p	2.5145	( 0.21, 4.82 )	C
D03	hsa-miR-20a-5p	0.2299	( 0.04, 0.42 )	B
D04	hsa-miR-211-5p	2.0003	( 0.86, 3.14 )	B
D05	hsa-miR-215-5p	2.4474	( 0.33, 4.57 )	B
D06	hsa-miR-21-5p	0.8265	( 0.00001, 2.47 )
D07	hsa-miR-216a-5p	4.2371	( 0.00001, 9.12 )	B
D08	hsa-miR-217	1.9957	( 0.87, 3.12 )	B
D09	hsa-miR-223-3p	3.1741	( 0.00001, 6.74 )	B
D10	hsa-miR-23a-3p	1.0839	( 0.24, 1.93 )
D11	hsa-miR-25-3p	0.9916	( 0.29, 1.69 )	A
D12	hsa-miR-26a-5p	0.5823	( 0.12, 1.04 )
E01	hsa-miR-26b-5p	0.3782	( 0.13, 0.63 )
E02	hsa-miR-27a-3p	1.0486	( 0.00001, 2.23 )
E03	hsa-miR-27b-3p	0.7992	( 0.00001, 1.63 )
E04	hsa-miR-29a-3p	0.3309	( 0.07, 0.59 )
E05	hsa-miR-29b-3p	0.516	( 0.14, 0.90 )	B
E06	hsa-miR-29c-3p	0.464	( 0.11, 0.82 )
E07	hsa-miR-302b-3p	3.5688	( 0.00001, 14.91 )	B
E08	hsa-miR-30a-5p	1.03	( 0.42, 1.64 )	B
E09	hsa-miR-31-5p	0.8235	( 0.00001, 1.97 )
E10	hsa-miR-324-3p	5.0148	( 0.00001, 14.15 )	B
E11	hsa-miR-324-5p	2.978	( 0.08, 5.88 )	B
E12	hsa-miR-325	3.3604	( 0.00001, 7.24 )	B
F01	hsa-miR-32-5p	1.6503	( 0.00001, 3.57 )	B
F02	hsa-miR-328-3p	0.1643	( 0.00001, 0.75 )	A
F03	hsa-miR-335-5p	0.2173	( 0.00001, 0.44 )	B
F04	hsa-miR-338-5p	3.7034	( 0.53, 6.88 )
F05	hsa-miR-34a-5p	1.0331	( 0.32, 1.75 )	A
F06	hsa-miR-372-3p	0.0049	( 0.00001, 0.02 )	A
F07	hsa-miR-375	1.6093	( 0.00001, 5.56 )	B
F08	hsa-miR-377-3p	2.841	( 0.00001, 6.35 )	B
F09	hsa-miR-378a-3p	16.6985	( 0.00001, 41.42 )	B
F10	hsa-miR-382-5p	2.953	( 1.42, 4.49 )
F11	hsa-miR-449a	1.4051	( 0.00001, 5.58 )	B
F12	hsa-miR-449b-5p	1.6069	( 0.00001, 7.52 )	B
G01	hsa-miR-451a	3.4591	( 0.63, 6.29 )
G02	hsa-miR-491-5p	1.6893	( 0.08, 3.30 )	B
G03	hsa-miR-5011-5p	1.309	( 0.00001, 3.92 )	B
G04	hsa-miR-503-5p	0.4848	( 0.00001, 0.98 )	B
G05	hsa-miR-5692a	1.0499	( 0.00001, 2.12 )	B
G06	hsa-miR-590-5p	1.509	( 0.77, 2.25 )	B
G07	hsa-miR-661	0.2571	( 0.00001, 0.92 )	A
G08	hsa-miR-663a	2.8159	( 0.00001, 7.67 )
G09	hsa-miR-744-5p	1.3287	( 0.00001, 2.70 )
G10	hsa-miR-7-5p	0.8387	( 0.00001, 2.24 )	B
G11	hsa-miR-874-3p	7.1025	( 0.00001, 19.94 )	B
G12	hsa-miR-92a-3p	0.6885	( 0.02, 1.36 )	A
H01	cel-miR-39-3p	0.5394	( 0.00001, 1.81 )	B
H02	cel-miR-39-3p	1.1046	( 0.08, 2.13 )	B
H03	SNORD61	0.7743	( 0.53, 1.02 )	B
H04	SNORD68	0.4018	( 0.25, 0.56 )
H05	SNORD72	0.1576	( 0.00001, 0.44 )	B
H06	SNORD95	1.2914	( 0.89, 1.70 )
H07	SNORD96A	0.4518	( 0.00001, 1.03 )
H08	RNU6-6P	0.5683	( 0.00001, 1.15 )	A
H09	miRTC	1.3157	( 0.42, 2.21 )	B
H10	miRTC	0.4466	( 0.15, 0.75 )	B
H11	PPC	2.9038	( 0.03, 5.78 )
H12	PPC	2.2083	( 0.40, 4.02 )
Comments:
A: This miRNA's average molecular tag count, and thus its expression level, is relatively low (< 10) in either the Control or the Test Group and is reasonably high in the other Group (> 10).
This result suggests that the actual fold-change value is at least as large as the calculated and reported fold-change result.
This fold-change result may also have greater variations if p value > 0.05; therefore, it is important to have a sufficient number of biological replicates to validate the result for this miRNA.
B: This miRNA's average molecular tag count, and thus its expression level, is relatively low (< 10), in both the Control and Test Groups.
This fold-change result may have greater variations; therefore, it is important to have a sufficient number of biological replicates to validate the result for this miRNA.
C: This miRNA has molecular tag count of zero in both the Control and Test Groups meaning that its expression was undetected, making this fold-change result erroneous and un-interpretable.
Fold Change & Fold Regulation:
Fold-Change is the normalized miRNA expression in each Test Sample divided the normalized miRNA expression in the Control Sample.
Fold-Regulation represents fold-change results in a biologically meaningful way. Fold-change values greater than one indicate an up-regulation, and the fold-regulation is equal to the fold-change.
Fold-change values less than one indicate a down-regulation, and the fold-regulation is the negative inverse of the fold-change.
Fold-change and fold-regulation values greater than 2 are indicated in red; fold-change values less than 0.5 and fold-regulation values less than -2 are indicated in blue.
p-value:
For the geNorm and Total Molecular Tag Count normalization methods, the p values are calculated based on a Student's t-test of the replicate normalized miRNA expression values for each miRNA in the control group and treatment groups.
For the DESeq2 and Trimmed Mean of M (edgeR) normalization methods, the p values listed were returned by the respective Bioconductor software packages.
Any p values less than 0.05 are indicated in red. Each Group (including the control) must contain at least 3 Samples for the software to calculate p-values.

## Sheet: p-value
Position	Mature ID	p-value (comparing to control group)
		Group 1
A01	hsa-let-7d-5p	0.877841
A02	hsa-miR-1-3p	0.077831
A03	hsa-miR-101-3p	0.107378
A04	hsa-miR-107	0.316706
A05	hsa-miR-10a-5p	0.129231
A06	hsa-miR-10b-5p	0.168251
A07	hsa-miR-122-5p	0.065157
A08	hsa-miR-125b-5p	0.605453
A09	hsa-miR-126-3p	0.258873
A10	hsa-miR-129-5p	0.287181
A11	hsa-miR-132-3p	0.257708
A12	hsa-miR-133a-3p	0.114575
B01	hsa-miR-141-3p	0.249818
B02	hsa-miR-142-3p	0.077831
B03	hsa-miR-143-3p	0.824501
B04	hsa-miR-145-5p	0.294701
B05	hsa-miR-146a-5p	0.196185
B06	hsa-miR-146b-5p	0.277763
B07	hsa-miR-148a-3p	0.443909
B08	hsa-miR-150-5p	0.000923
B09	hsa-miR-155-5p	0.062007
B10	hsa-miR-15b-5p	0.888511
B11	hsa-miR-16-5p	0.459483
B12	hsa-miR-17-5p	0.391708
C01	hsa-miR-18a-5p	0.519328
C02	hsa-miR-192-5p	0.268578
C03	hsa-miR-194-5p	0.788254
C04	hsa-miR-195-5p	0.734849
C05	hsa-miR-196a-5p	0.987836
C06	hsa-miR-199a-5p	0.33622
C07	hsa-miR-199b-5p	0.258757
C08	hsa-miR-19a-3p	0.849696
C09	hsa-miR-19b-3p	0.501222
C10	hsa-miR-200a-3p	0.077831
C11	hsa-miR-200b-3p	0.083277
C12	hsa-miR-203a-3p	0.1182
D01	hsa-miR-204-5p	0.068649
D02	hsa-miR-208a-3p	0.077831
D03	hsa-miR-20a-5p	0.058958
D04	hsa-miR-211-5p	0.075496
D05	hsa-miR-215-5p	0.077376
D06	hsa-miR-21-5p	0.589082
D07	hsa-miR-216a-5p	0.139112
D08	hsa-miR-217	0.075533
D09	hsa-miR-223-3p	0.156772
D10	hsa-miR-23a-3p	0.96494
D11	hsa-miR-25-3p	0.87411
D12	hsa-miR-26a-5p	0.202169
E01	hsa-miR-26b-5p	0.037944
E02	hsa-miR-27a-3p	0.642619
E03	hsa-miR-27b-3p	0.382737
E04	hsa-miR-29a-3p	0.028814
E05	hsa-miR-29b-3p	0.090524
E06	hsa-miR-29c-3p	0.04138
E07	hsa-miR-302b-3p	0.327106
E08	hsa-miR-30a-5p	0.80975
E09	hsa-miR-31-5p	0.93433
E10	hsa-miR-324-3p	0.314289
E11	hsa-miR-324-5p	0.11603
E12	hsa-miR-325	0.193468
F01	hsa-miR-32-5p	0.630146
F02	hsa-miR-328-3p	0.288283
F03	hsa-miR-335-5p	0.073084
F04	hsa-miR-338-5p	0.022482
F05	hsa-miR-34a-5p	0.905916
F06	hsa-miR-372-3p	0.112563
F07	hsa-miR-375	0.985546
F08	hsa-miR-377-3p	0.280486
F09	hsa-miR-378a-3p	0.107165
F10	hsa-miR-382-5p	0.020372
F11	hsa-miR-449a	0.231809
F12	hsa-miR-449b-5p	0.689767
G01	hsa-miR-451a	0.008411
G02	hsa-miR-491-5p	0.307038
G03	hsa-miR-5011-5p	0.805203
G04	hsa-miR-503-5p	0.191083
G05	hsa-miR-5692a	0.819856
G06	hsa-miR-590-5p	0.160502
G07	hsa-miR-661	0.4143
G08	hsa-miR-663a	0.227309
G09	hsa-miR-744-5p	0.755574
G10	hsa-miR-7-5p	0.716592
G11	hsa-miR-874-3p	0.077025
G12	hsa-miR-92a-3p	0.767549
H01	cel-miR-39-3p	0.19776
H02	cel-miR-39-3p	0.941212
H03	SNORD61	0.215437
H04	SNORD68	0.001537
H05	SNORD72	0.114892
H06	SNORD95	0.156262
H07	SNORD96A	0.220409
H08	RNU6-6P	0.614355
H09	miRTC	0.431563
H10	miRTC	0.11909
H11	PPC	0.106055
H12	PPC	0.103516
p-value:
The p values are calculated based on a Student's t-test of the replicate 2^(- Delta Ct) values for each gene in the control group and treatment groups, and p values less than 0.05 are indicated in red.

## Sheet: Fold Regulation
Position	Mature ID	Up-Down Regulation (comparing to control group)
		Group 1
		Fold Regulation	Comments
A01	hsa-let-7d-5p	-1.1508
A02	hsa-miR-1-3p	2.5145	C
A03	hsa-miR-101-3p	3.1083	B
A04	hsa-miR-107	-1.5262	B
A05	hsa-miR-10a-5p	-5.2168	B
A06	hsa-miR-10b-5p	-2.3313	B
A07	hsa-miR-122-5p	4.2949	B
A08	hsa-miR-125b-5p	-1.7689
A09	hsa-miR-126-3p	2.5911	B
A10	hsa-miR-129-5p	-1.7994	B
A11	hsa-miR-132-3p	2.1758	B
A12	hsa-miR-133a-3p	2.9554	B
B01	hsa-miR-141-3p	-1.6542	B
B02	hsa-miR-142-3p	2.5145	C
B03	hsa-miR-143-3p	-1.0631	B
B04	hsa-miR-145-5p	2.0344	B
B05	hsa-miR-146a-5p	-2.037	B
B06	hsa-miR-146b-5p	-1.3099	B
B07	hsa-miR-148a-3p	1.4307	B
B08	hsa-miR-150-5p	2.3042
B09	hsa-miR-155-5p	1.8659	B
B10	hsa-miR-15b-5p	1.0128
B11	hsa-miR-16-5p	1.4895	B
B12	hsa-miR-17-5p	1.9012	B
C01	hsa-miR-18a-5p	-1.0464	B
C02	hsa-miR-192-5p	-1.5797	B
C03	hsa-miR-194-5p	-1.1518	B
C04	hsa-miR-195-5p	1.0472	B
C05	hsa-miR-196a-5p	1.37	B
C06	hsa-miR-199a-5p	2.0454	B
C07	hsa-miR-199b-5p	1.9779	B
C08	hsa-miR-19a-3p	1.496	B
C09	hsa-miR-19b-3p	1.0585	B
C10	hsa-miR-200a-3p	2.5145	C
C11	hsa-miR-200b-3p	7.776	B
C12	hsa-miR-203a-3p	27.5641	B
D01	hsa-miR-204-5p	-18.0299	B
D02	hsa-miR-208a-3p	2.5145	C
D03	hsa-miR-20a-5p	-4.3503	B
D04	hsa-miR-211-5p	2.0003	B
D05	hsa-miR-215-5p	2.4474	B
D06	hsa-miR-21-5p	-1.2099
D07	hsa-miR-216a-5p	4.2371	B
D08	hsa-miR-217	1.9957	B
D09	hsa-miR-223-3p	3.1741	B
D10	hsa-miR-23a-3p	1.0839
D11	hsa-miR-25-3p	-1.0085	A
D12	hsa-miR-26a-5p	-1.7174
E01	hsa-miR-26b-5p	-2.6443
E02	hsa-miR-27a-3p	1.0486
E03	hsa-miR-27b-3p	-1.2512
E04	hsa-miR-29a-3p	-3.0219
E05	hsa-miR-29b-3p	-1.9382	B
E06	hsa-miR-29c-3p	-2.1552
E07	hsa-miR-302b-3p	3.5688	B
E08	hsa-miR-30a-5p	1.03	B
E09	hsa-miR-31-5p	-1.2144
E10	hsa-miR-324-3p	5.0148	B
E11	hsa-miR-324-5p	2.978	B
E12	hsa-miR-325	3.3604	B
F01	hsa-miR-32-5p	1.6503	B
F02	hsa-miR-328-3p	-6.0865	A
F03	hsa-miR-335-5p	-4.6012	B
F04	hsa-miR-338-5p	3.7034
F05	hsa-miR-34a-5p	1.0331	A
F06	hsa-miR-372-3p	-202.68	A
F07	hsa-miR-375	1.6093	B
F08	hsa-miR-377-3p	2.841	B
F09	hsa-miR-378a-3p	16.6985	B
F10	hsa-miR-382-5p	2.953
F11	hsa-miR-449a	1.4051	B
F12	hsa-miR-449b-5p	1.6069	B
G01	hsa-miR-451a	3.4591
G02	hsa-miR-491-5p	1.6893	B
G03	hsa-miR-5011-5p	1.309	B
G04	hsa-miR-503-5p	-2.0627	B
G05	hsa-miR-5692a	1.0499	B
G06	hsa-miR-590-5p	1.509	B
G07	hsa-miR-661	-3.8892	A
G08	hsa-miR-663a	2.8159
G09	hsa-miR-744-5p	1.3287
G10	hsa-miR-7-5p	-1.1923	B
G11	hsa-miR-874-3p	7.1025	B
G12	hsa-miR-92a-3p	-1.4525	A
H01	cel-miR-39-3p	-1.8539	B
H02	cel-miR-39-3p	1.1046	B
H03	SNORD61	-1.2914	B
H04	SNORD68	-2.4888
H05	SNORD72	-6.3442	B
H06	SNORD95	1.2914
H07	SNORD96A	-2.2132
H08	RNU6-6P	-1.7598	A
H09	miRTC	1.3157	B
H10	miRTC	-2.2392	B
H11	PPC	2.9038
H12	PPC	2.2083
Comments:
A: This miRNA's average molecular tag count, and thus its expression level, is relatively low (< 10) in either the Control or the Test Group and is reasonably high in the other Group (> 10).
This result suggests that the actual fold-change value is at least as large as the calculated and reported fold-change result.
This fold-change result may also have greater variations if p value > 0.05; therefore, it is important to have a sufficient number of biological replicates to validate the result for this miRNA.
B: This miRNA's average molecular tag count, and thus its expression level, is relatively low (< 10), in both the Control and Test Groups.
This fold-change result may have greater variations; therefore, it is important to have a sufficient number of biological replicates to validate the result for this miRNA.
C: This miRNA has molecular tag count of zero in both the Control and Test Groups meaning that its expression was undetected, making this fold-change result erroneous and un-interpretable.
Fold Change & Fold Regulation:
Fold-Change is the normalized miRNA expression in each Test Sample divided the normalized miRNA expression in the Control Sample.
Fold-Regulation represents fold-change results in a biologically meaningful way. Fold-change values greater than one indicate an up-regulation, and the fold-regulation is equal to the fold-change.
Fold-change values less than one indicate a down-regulation, and the fold-regulation is the negative inverse of the fold-change.
Fold-change and fold-regulation values greater than 2 are indicated in red; fold-change values less than 0.5 and fold-regulation values less than -2 are indicated in blue.
p-value:
For the geNorm and Total Molecular Tag Count normalization methods, the p values are calculated based on a Student's t-test of the replicate normalized miRNA expression values for each miRNA in the control group and treatment groups.
For the DESeq2 and Trimmed Mean of M (edgeR) normalization methods, the p values listed were returned by the respective Bioconductor software packages.
Any p values less than 0.05 are indicated in red. Each Group (including the control) must contain at least 3 Samples for the software to calculate p-values.
