# Supplementary material for: Mirna Expression in Glaucomatous and TGFβ2 Treated Lamina Cribrosa Cells
Source: Int J Mol Sci. 2021 Jun 8;22(12):6178. doi: 10.3390/ijms22126178 (PMC8229860; doi:10.3390/ijms22126178)
Supplement: Supplementary file 1 [file ijms-22-06178-s001.zip › supplementary tables copy/Supplementary Table 2.xls]

## Sheet: Gene Table
PCR Array Catalog #:		MIHS-117Z
Position	Mature ID
A01	hsa-let-7d-5p
A02	hsa-miR-1-3p
A03	hsa-miR-101-3p
A04	hsa-miR-107
A05	hsa-miR-10a-5p
A06	hsa-miR-10b-5p
A07	hsa-miR-122-5p
A08	hsa-miR-125b-5p
A09	hsa-miR-126-3p
A10	hsa-miR-129-5p
A11	hsa-miR-132-3p
A12	hsa-miR-133a-3p
B01	hsa-miR-141-3p
B02	hsa-miR-142-3p
B03	hsa-miR-143-3p
B04	hsa-miR-145-5p
B05	hsa-miR-146a-5p
B06	hsa-miR-146b-5p
B07	hsa-miR-148a-3p
B08	hsa-miR-150-5p
B09	hsa-miR-155-5p
B10	hsa-miR-15b-5p
B11	hsa-miR-16-5p
B12	hsa-miR-17-5p
C01	hsa-miR-18a-5p
C02	hsa-miR-192-5p
C03	hsa-miR-194-5p
C04	hsa-miR-195-5p
C05	hsa-miR-196a-5p
C06	hsa-miR-199a-5p
C07	hsa-miR-199b-5p
C08	hsa-miR-19a-3p
C09	hsa-miR-19b-3p
C10	hsa-miR-200a-3p
C11	hsa-miR-200b-3p
C12	hsa-miR-203a-3p
D01	hsa-miR-204-5p
D02	hsa-miR-208a-3p
D03	hsa-miR-20a-5p
D04	hsa-miR-211-5p
D05	hsa-miR-215-5p
D06	hsa-miR-21-5p
D07	hsa-miR-216a-5p
D08	hsa-miR-217
D09	hsa-miR-223-3p
D10	hsa-miR-23a-3p
D11	hsa-miR-25-3p
D12	hsa-miR-26a-5p
E01	hsa-miR-26b-5p
E02	hsa-miR-27a-3p
E03	hsa-miR-27b-3p
E04	hsa-miR-29a-3p
E05	hsa-miR-29b-3p
E06	hsa-miR-29c-3p
E07	hsa-miR-302b-3p
E08	hsa-miR-30a-5p
E09	hsa-miR-31-5p
E10	hsa-miR-324-3p
E11	hsa-miR-324-5p
E12	hsa-miR-325
F01	hsa-miR-32-5p
F02	hsa-miR-328-3p
F03	hsa-miR-335-5p
F04	hsa-miR-338-5p
F05	hsa-miR-34a-5p
F06	hsa-miR-372-3p
F07	hsa-miR-375
F08	hsa-miR-377-3p
F09	hsa-miR-378a-3p
F10	hsa-miR-382-5p
F11	hsa-miR-449a
F12	hsa-miR-449b-5p
G01	hsa-miR-451a
G02	hsa-miR-491-5p
G03	hsa-miR-5011-5p
G04	hsa-miR-503-5p
G05	hsa-miR-5692a
G06	hsa-miR-590-5p
G07	hsa-miR-661
G08	hsa-miR-663a
G09	hsa-miR-744-5p
G10	hsa-miR-7-5p
G11	hsa-miR-874-3p
G12	hsa-miR-92a-3p
H01	cel-miR-39-3p
H02	cel-miR-39-3p
H03	SNORD61
H04	SNORD68
H05	SNORD72
H06	SNORD95
H07	SNORD96A
H08	RNU6-6P
H09	miRTC
H10	miRTC
H11	PPC
H12	PPC

## Sheet: Average Ct
Position	Mature ID	AVG Ct		Standard Deviation
		Control Group	Group 1	Control Group	Group 1
A01	hsa-let-7d-5p	38	38	0	0
A02	hsa-miR-1-3p	35.44	35.06	4.43893	5.08734
A03	hsa-miR-101-3p	33.08	32.55	7.91179	7.16978
A04	hsa-miR-107	34	34.14	5.3652	5.82639
A05	hsa-miR-10a-5p	33.42	34.43	5.79237	6.17685
A06	hsa-miR-10b-5p	35.36	35.2	4.57104	4.85727
A07	hsa-miR-122-5p	36.15	36.89	1.70786	1.9211
A08	hsa-miR-125b-5p	25.41	25.99	5.99286	6.72126
A09	hsa-miR-126-3p	32.23	32.89	6.20838	6.0383
A10	hsa-miR-129-5p	35.31	35.67	1.0983	2.06165
A11	hsa-miR-132-3p	31.58	31.44	4.71313	5.78431
A12	hsa-miR-133a-3p	37.21	37.26	1.3759	0.871614
B01	hsa-miR-141-3p	36.39	36.35	2.78065	2.85119
B02	hsa-miR-142-3p	37.71	37.41	0.497378	1.0244
B03	hsa-miR-143-3p	28.7	29.47	6.4919	6.95833
B04	hsa-miR-145-5p	27.3	28.36	5.76889	6.03771
B05	hsa-miR-146a-5p	33.65	35.53	5.02023	3.62733
B06	hsa-miR-146b-5p	35.02	33.54	5.16488	4.97438
B07	hsa-miR-148a-3p	34.45	35.41	3.90202	4.48953
B08	hsa-miR-150-5p	37.06	36.82	1.61975	2.04178
B09	hsa-miR-155-5p	33	33.26	1.85491	2.90433
B10	hsa-miR-15b-5p	29.58	29.15	5.43915	4.95555
B11	hsa-miR-16-5p	29.22	29.29	7.08513	6.29464
B12	hsa-miR-17-5p	32.52	32.07	6.08648	6.7983
C01	hsa-miR-18a-5p	34.52	34.4	6.0318	6.2342
C02	hsa-miR-192-5p	34.75	34.54	5.31041	5.98671
C03	hsa-miR-194-5p	34.18	34.22	6.62475	6.55146
C04	hsa-miR-195-5p	29.91	29.87	6.41474	6.75163
C05	hsa-miR-196a-5p	37.06	37.49	0.831844	0.884365
C06	hsa-miR-199a-5p	31.44	31.59	7.58696	6.34699
C07	hsa-miR-199b-5p	34.72	34.79	5.67977	5.56595
C08	hsa-miR-19a-3p	32.32	31.59	7.74634	7.0792
C09	hsa-miR-19b-3p	30.79	32.95	5.87435	8.12505
C10	hsa-miR-200a-3p	35.02	36.29	2.62891	1.82529
C11	hsa-miR-200b-3p	34.69	34	3.33838	3.01706
C12	hsa-miR-203a-3p	31.97	31.8	5.89994	6.27266
D01	hsa-miR-204-5p	33.66	33.9	5.06005	5.52487
D02	hsa-miR-208a-3p	38	38	0	0
D03	hsa-miR-20a-5p	33.35	31.97	8.05004	7.09685
D04	hsa-miR-211-5p	36.55	36.54	1.42481	1.99605
D05	hsa-miR-215-5p	35.37	35.69	3.70595	3.9952
D06	hsa-miR-21-5p	22.6	22.46	5.24673	6.06187
D07	hsa-miR-216a-5p	35.49	36.31	2.45764	2.92979
D08	hsa-miR-217	35.98	34.78	3.50327	3.44767
D09	hsa-miR-223-3p	36.34	37.29	1.51601	1.22915
D10	hsa-miR-23a-3p	22.85	22.56	4.34244	4.00113
D11	hsa-miR-25-3p	30.47	29.97	5.44089	4.64005
D12	hsa-miR-26a-5p	27.07	26.91	5.50461	6.11766
E01	hsa-miR-26b-5p	27.95	27.61	5.06078	5.07025
E02	hsa-miR-27a-3p	26.81	26.94	6.94406	7.89996
E03	hsa-miR-27b-3p	27.55	27.44	5.93184	6.05208
E04	hsa-miR-29a-3p	27.12	27.08	6.0439	6.01061
E05	hsa-miR-29b-3p	31.08	31.32	6.13779	4.63798
E06	hsa-miR-29c-3p	26.52	27.61	5.8374	6.58069
E07	hsa-miR-302b-3p	32.1	32.31	4.82965	5.70801
E08	hsa-miR-30a-5p	29.06	29.4	6.50749	6.67253
E09	hsa-miR-31-5p	28.2	28.99	5.83303	6.40967
E10	hsa-miR-324-3p	31.16	32.42	4.67034	4.60258
E11	hsa-miR-324-5p	31.71	30.35	6.04906	3.44565
E12	hsa-miR-325	37.61	36.66	0.667943	1.28331
F01	hsa-miR-32-5p	35.23	34.75	4.79447	3.82528
F02	hsa-miR-328-3p	31.13	28.9	3.37578	0.951099
F03	hsa-miR-335-5p	33.13	33.58	7.30253	7.65259
F04	hsa-miR-338-5p	36.14	36.39	3.22913	2.78869
F05	hsa-miR-34a-5p	29.28	29.7	5.31256	5.51464
F06	hsa-miR-372-3p	38	38	0	0
F07	hsa-miR-375	31.47	32.17	0.157442	0.933944
F08	hsa-miR-377-3p	34.05	32.84	6.32171	5.67358
F09	hsa-miR-378a-3p	31.85	31.86	4.36705	4.11095
F10	hsa-miR-382-5p	29.36	28.78	3.84145	3.35952
F11	hsa-miR-449a	31.88	33.38	3.95483	4.02093
F12	hsa-miR-449b-5p	33.72	34.9	1.74414	2.80415
G01	hsa-miR-451a	36.14	36.36	3.21957	2.83344
G02	hsa-miR-491-5p	32.69	30.97	4.91779	2.78965
G03	hsa-miR-5011-5p	34.28	34.17	0.052802	1.16063
G04	hsa-miR-503-5p	34.76	34.05	4.06777	4.13188
G05	hsa-miR-5692a	36.82	35.84	2.04847	3.08462
G06	hsa-miR-590-5p	34.56	34.69	5.96004	5.73848
G07	hsa-miR-661	30.81	31.95	1.0552	1.11389
G08	hsa-miR-663a	29.81	29.57	4.88447	3.63327
G09	hsa-miR-744-5p	27.96	27.42	2.22568	2.07414
G10	hsa-miR-7-5p	33.74	33.44	4.51197	4.94197
G11	hsa-miR-874-3p	32.64	32.92	4.25753	4.2063
G12	hsa-miR-92a-3p	30.83	30.82	5.84886	5.52168
H01	cel-miR-39-3p	38	38	0	0
H02	cel-miR-39-3p	37.83	38	0.292662	0
H03	SNORD61	30.12	30.59	5.76002	5.88133
H04	SNORD68	26.62	27.09	5.4324	5.90589
H05	SNORD72	34.01	34.37	6.91591	6.2895
H06	SNORD95	26.7	26.72	4.61947	4.63571
H07	SNORD96A	27.49	27.33	5.74576	5.28971
H08	RNU6-6P	28.95	28.78	7.48424	7.0622
H09	miRTC	31.08	30.84	6.20086	6.24658
H10	miRTC	32.12	31.16	7.22532	6.54845
H11	PPC	18.48	18.51	0.102058	0.036494
H12	PPC	18.78	18.95	0.489238	0.05128

## Sheet: Average Delta(Ct)
Position	Mature ID	AVG Delta(Ct) (Ct(GOI) - Ave Ct(HKG))		Standard Deviation
		Control Group	Group 1	Control Group	Group 1
A01	hsa-let-7d-5p	10.2851	10.39	5.92775	5.62731
A02	hsa-miR-1-3p	7.72232	7.45284	1.86497	1.13041
A03	hsa-miR-101-3p	5.36574	4.94067	2.3149	1.54352
A04	hsa-miR-107	6.28153	6.53434	0.60682	0.601618
A05	hsa-miR-10a-5p	5.70671	6.82382	2.61677	1.22452
A06	hsa-miR-10b-5p	7.64604	7.58567	1.77193	1.2388
A07	hsa-miR-122-5p	8.43442	9.28087	4.47778	3.75612
A08	hsa-miR-125b-5p	-2.30637	-1.62354	1.23501	1.11049
A09	hsa-miR-126-3p	4.5117	5.27861	1.20382	0.77797
A10	hsa-miR-129-5p	7.59611	8.05622	4.85035	4.19828
A11	hsa-miR-132-3p	3.86369	3.82537	1.21589	1.42256
A12	hsa-miR-133a-3p	9.49076	9.65263	4.5946	5.72798
B01	hsa-miR-141-3p	8.67973	8.74389	3.27024	2.87395
B02	hsa-miR-142-3p	9.99797	9.79858	5.44337	4.62443
B03	hsa-miR-143-3p	0.98066	1.85602	2.03575	2.19027
B04	hsa-miR-145-5p	-0.417415	0.75126	0.269049	1.54293
B05	hsa-miR-146a-5p	5.9394	7.92324	3.06522	2.03214
B06	hsa-miR-146b-5p	7.30319	5.93497	1.43172	2.94646
B07	hsa-miR-148a-3p	6.73188	7.79799	2.17627	1.47137
B08	hsa-miR-150-5p	9.34998	9.2112	4.3611	3.64031
B09	hsa-miR-155-5p	5.28336	5.65095	4.77798	4.48147
B10	hsa-miR-15b-5p	1.86124	1.54472	0.637739	1.14703
B11	hsa-miR-16-5p	1.50358	1.67628	1.34717	1.10663
B12	hsa-miR-17-5p	4.80194	4.45631	1.15647	1.48404
C01	hsa-miR-18a-5p	6.80268	6.7907	1.31341	1.25575
C02	hsa-miR-192-5p	7.03135	6.93359	1.19995	1.13569
C03	hsa-miR-194-5p	6.46033	6.60753	1.53901	1.45745
C04	hsa-miR-195-5p	2.19196	2.25583	0.822637	1.21906
C05	hsa-miR-196a-5p	9.34611	9.87943	5.55304	6.2396
C06	hsa-miR-199a-5p	3.72383	3.97876	1.79836	0.723541
C07	hsa-miR-199b-5p	7.00592	7.17652	1.29448	1.04058
C08	hsa-miR-19a-3p	4.60238	3.97985	3.16278	1.45759
C09	hsa-miR-19b-3p	3.07814	5.33674	0.184056	2.73005
C10	hsa-miR-200a-3p	7.30434	8.67985	5.22085	4.25988
C11	hsa-miR-200b-3p	6.97155	6.39318	2.89383	2.61114
C12	hsa-miR-203a-3p	4.25551	4.18726	2.02237	1.99304
D01	hsa-miR-204-5p	5.94192	6.29375	1.01177	0.123131
D02	hsa-miR-208a-3p	10.2851	10.39	5.92775	5.62731
D03	hsa-miR-20a-5p	5.63744	4.35696	2.60613	2.24068
D04	hsa-miR-211-5p	8.83544	8.92927	5.00896	3.63208
D05	hsa-miR-215-5p	7.65911	8.08339	2.25502	1.85427
D06	hsa-miR-21-5p	-5.11798	-5.14911	0.754242	1.45176
D07	hsa-miR-216a-5p	7.77665	8.6985	3.70426	2.80082
D08	hsa-miR-217	8.26252	7.17356	2.62178	3.40481
D09	hsa-miR-223-3p	8.62525	9.68037	4.65868	4.42517
D10	hsa-miR-23a-3p	-4.86352	-5.05106	1.62938	1.79473
D11	hsa-miR-25-3p	2.75109	2.36122	0.973499	1.18573
D12	hsa-miR-26a-5p	-0.644642	-0.695048	0.478806	0.968653
E01	hsa-miR-26b-5p	0.237917	0.004048	0.94293	1.12687
E02	hsa-miR-27a-3p	-0.909597	-0.673246	1.34298	2.30511
E03	hsa-miR-27b-3p	-0.164562	-0.165276	0.493069	0.712826
E04	hsa-miR-29a-3p	-0.595378	-0.526233	0.624855	0.397503
E05	hsa-miR-29b-3p	3.36743	3.70545	1.44274	0.994465
E06	hsa-miR-29c-3p	-1.19909	-0.004842	0.319124	0.988875
E07	hsa-miR-302b-3p	4.38335	4.6975	1.14137	1.88054
E08	hsa-miR-30a-5p	1.34065	1.78987	1.06489	1.20565
E09	hsa-miR-31-5p	0.488689	1.37552	1.69263	0.921378
E10	hsa-miR-324-3p	3.44182	4.81043	2.84877	1.03868
E11	hsa-miR-324-5p	3.99346	2.74222	2.25636	2.1835
E12	hsa-miR-325	9.8995	9.05112	6.16087	5.43211
F01	hsa-miR-32-5p	7.51705	7.14361	1.62693	1.8808
F02	hsa-miR-328-3p	3.41977	1.29153	4.56553	4.95067
F03	hsa-miR-335-5p	5.41809	5.9718	2.45878	2.36333
F04	hsa-miR-338-5p	8.4208	8.77997	2.86361	2.9323
F05	hsa-miR-34a-5p	1.56222	2.09413	0.774022	0.756098
F06	hsa-miR-372-3p	10.2851	10.39	5.92775	5.62731
F07	hsa-miR-375	3.75141	4.558	5.83919	5.06344
F08	hsa-miR-377-3p	6.33846	5.22529	1.12168	0.122464
F09	hsa-miR-378a-3p	4.13345	4.24695	1.5619	1.70301
F10	hsa-miR-382-5p	1.64832	1.16663	2.39574	2.26957
F11	hsa-miR-449a	4.16273	5.76768	3.167	3.90546
F12	hsa-miR-449b-5p	6.00828	7.2922	7.02795	5.17961
G01	hsa-miR-451a	8.42632	8.75413	2.87215	2.8905
G02	hsa-miR-491-5p	4.97086	3.35685	2.69817	3.23241
G03	hsa-miR-5011-5p	6.56962	6.56484	5.94146	4.75927
G04	hsa-miR-503-5p	7.0494	6.44378	1.86184	1.96298
G05	hsa-miR-5692a	9.10245	8.22902	3.9536	2.55397
G06	hsa-miR-590-5p	6.8441	7.07691	1.30187	1.06059
G07	hsa-miR-661	3.09121	4.3359	5.11091	4.71229
G08	hsa-miR-663a	2.09393	1.95952	2.64011	2.59738
G09	hsa-miR-744-5p	0.24704	-0.185314	4.10847	3.66135
G10	hsa-miR-7-5p	6.029	5.83394	1.79273	1.3237
G11	hsa-miR-874-3p	4.92053	5.30717	2.71631	2.82721
G12	hsa-miR-92a-3p	3.11313	3.21036	0.705428	0.474023
H01	cel-miR-39-3p	10.2851	10.39	5.92775	5.62731
H02	cel-miR-39-3p	10.1162	10.39	5.64246	5.62731
H03	SNORD61	2.40127	2.98268	1.73335	0.710565
H04	SNORD68	-1.09555	-0.517758	0.522057	0.782709
H05	SNORD72	6.29223	6.75877	1.71521	1.28756
H06	SNORD95	-1.01419	-0.887067	1.36508	1.05285
H07	SNORD96A	-0.220971	-0.28335	0.458546	0.706212
H08	RNU6-6P	1.23517	1.17042	1.69668	1.65478
H09	miRTC	3.36303	3.23477	0.916955	0.820324
H10	miRTC	4.40236	3.55164	1.32317	0.928281
H11	PPC	-9.23921	-9.09749	5.92527	5.64926
H12	PPC	-8.93935	-8.66216	5.60478	5.61613

## Sheet: 2^(-Avg.(Delta(Ct))
Position	Mature ID	2^(-Avg.(Delta(Ct))
		Control Group	Group 1
A01	hsa-let-7d-5p	0.000801	0.000745
A02	hsa-miR-1-3p	0.004735	0.005708
A03	hsa-miR-101-3p	0.024252	0.032562
A04	hsa-miR-107	0.012855	0.010789
A05	hsa-miR-10a-5p	0.019147	0.008827
A06	hsa-miR-10b-5p	0.004992	0.005206
A07	hsa-miR-122-5p	0.002891	0.001608
A08	hsa-miR-125b-5p	4.94638	3.08131
A09	hsa-miR-126-3p	0.043837	0.025762
A10	hsa-miR-129-5p	0.005168	0.003757
A11	hsa-miR-132-3p	0.068693	0.070542
A12	hsa-miR-133a-3p	0.00139	0.001242
B01	hsa-miR-141-3p	0.002439	0.002333
B02	hsa-miR-142-3p	0.000978	0.001123
B03	hsa-miR-143-3p	0.506748	0.276237
B04	hsa-miR-145-5p	1.33553	0.594085
B05	hsa-miR-146a-5p	0.016295	0.00412
B06	hsa-miR-146b-5p	0.006332	0.016345
B07	hsa-miR-148a-3p	0.009408	0.004493
B08	hsa-miR-150-5p	0.001532	0.001687
B09	hsa-miR-155-5p	0.025677	0.019902
B10	hsa-miR-15b-5p	0.275239	0.342763
B11	hsa-miR-16-5p	0.352677	0.312888
B12	hsa-miR-17-5p	0.035849	0.045553
C01	hsa-miR-18a-5p	0.008958	0.009032
C02	hsa-miR-192-5p	0.007645	0.008181
C03	hsa-miR-194-5p	0.011357	0.010255
C04	hsa-miR-195-5p	0.218855	0.209376
C05	hsa-miR-196a-5p	0.001537	0.001062
C06	hsa-miR-199a-5p	0.075686	0.063427
C07	hsa-miR-199b-5p	0.007781	0.006913
C08	hsa-miR-19a-3p	0.041167	0.063379
C09	hsa-miR-19b-3p	0.11841	0.024745
C10	hsa-miR-200a-3p	0.006327	0.002438
C11	hsa-miR-200b-3p	0.007968	0.011898
C12	hsa-miR-203a-3p	0.052356	0.054892
D01	hsa-miR-204-5p	0.016267	0.012747
D02	hsa-miR-208a-3p	0.000801	0.000745
D03	hsa-miR-20a-5p	0.020089	0.0488
D04	hsa-miR-211-5p	0.002189	0.002051
D05	hsa-miR-215-5p	0.004947	0.003687
D06	hsa-miR-21-5p	34.7267	35.4843
D07	hsa-miR-216a-5p	0.00456	0.002407
D08	hsa-miR-217	0.003256	0.006927
D09	hsa-miR-223-3p	0.002532	0.001219
D10	hsa-miR-23a-3p	29.1115	33.1529
D11	hsa-miR-25-3p	0.148538	0.194626
D12	hsa-miR-26a-5p	1.56335	1.61894
E01	hsa-miR-26b-5p	0.847969	0.997198
E02	hsa-miR-27a-3p	1.87852	1.59466
E03	hsa-miR-27b-3p	1.12083	1.12138
E04	hsa-miR-29a-3p	1.51087	1.44016
E05	hsa-miR-29b-3p	0.096895	0.076656
E06	hsa-miR-29c-3p	2.29595	1.00336
E07	hsa-miR-302b-3p	0.047916	0.03854
E08	hsa-miR-30a-5p	0.394842	0.289197
E09	hsa-miR-31-5p	0.712672	0.385413
E10	hsa-miR-324-3p	0.092026	0.035638
E11	hsa-miR-324-5p	0.062784	0.149455
E12	hsa-miR-325	0.001047	0.001885
F01	hsa-miR-32-5p	0.005459	0.007072
F02	hsa-miR-328-3p	0.093443	0.408518
F03	hsa-miR-335-5p	0.023388	0.015933
F04	hsa-miR-338-5p	0.002918	0.002275
F05	hsa-miR-34a-5p	0.338629	0.23421
F06	hsa-miR-372-3p	0.000801	0.000745
F07	hsa-miR-375	0.074253	0.042453
F08	hsa-miR-377-3p	0.012358	0.026732
F09	hsa-miR-378a-3p	0.056978	0.052667
F10	hsa-miR-382-5p	0.319012	0.445461
F11	hsa-miR-449a	0.055833	0.018355
F12	hsa-miR-449b-5p	0.015536	0.00638
G01	hsa-miR-451a	0.002907	0.002316
G02	hsa-miR-491-5p	0.031888	0.097609
G03	hsa-miR-5011-5p	0.010528	0.010563
G04	hsa-miR-503-5p	0.00755	0.011488
G05	hsa-miR-5692a	0.001819	0.003333
G06	hsa-miR-590-5p	0.008704	0.007407
G07	hsa-miR-661	0.117342	0.049518
G08	hsa-miR-663a	0.234241	0.257114
G09	hsa-miR-744-5p	0.842624	1.13706
G10	hsa-miR-7-5p	0.015314	0.017531
G11	hsa-miR-874-3p	0.03302	0.025257
G12	hsa-miR-92a-3p	0.115573	0.10804
H01	cel-miR-39-3p	0.000801	0.000745
H02	cel-miR-39-3p	0.000901	0.000745
H03	SNORD61	0.189298	0.12651
H04	SNORD68	2.13694	1.43173
H05	SNORD72	0.01276	0.009234
H06	SNORD95	2.01978	1.84941
H07	SNORD96A	1.16552	1.21702
H08	RNU6-6P	0.424794	0.444293
H09	miRTC	0.097191	0.106227
H10	miRTC	0.047289	0.085281
H11	PPC	604.339	547.794
H12	PPC	490.923	405.108

## Sheet: Fold Change
Position	Mature ID	Fold Change (comparing to control group)
		Group 1
		Fold Change	95% CI	Comments
A01	hsa-let-7d-5p	0.9299	( 0.00001, 6.89 )	C
A02	hsa-miR-1-3p	1.2054	( 0.00001, 3.27 )	B
A03	hsa-miR-101-3p	1.3426	( 0.00001, 4.27 )	B
A04	hsa-miR-107	0.8393	( 0.28, 1.40 )	B
A05	hsa-miR-10a-5p	0.461	( 0.00001, 1.51 )	B
A06	hsa-miR-10b-5p	1.0427	( 0.00001, 2.81 )	B
A07	hsa-miR-122-5p	0.5561	( 0.00001, 3.11 )	B
A08	hsa-miR-125b-5p	0.6229	( 0.00001, 1.43 )
A09	hsa-miR-126-3p	0.5877	( 0.00001, 1.25 )	B
A10	hsa-miR-129-5p	0.7269	( 0.00001, 4.38 )	B
A11	hsa-miR-132-3p	1.0269	( 0.00001, 2.53 )	B
A12	hsa-miR-133a-3p	0.8939	( 0.00001, 6.04 )	B
B01	hsa-miR-141-3p	0.9565	( 0.00001, 4.22 )	B
B02	hsa-miR-142-3p	1.1482	( 0.00001, 7.58 )	B
B03	hsa-miR-143-3p	0.5451	( 0.00001, 1.82 )
B04	hsa-miR-145-5p	0.4448	( 0.00001, 0.99 )
B05	hsa-miR-146a-5p	0.2528	( 0.00001, 0.98 )	B
B06	hsa-miR-146b-5p	2.5815	( 0.00001, 9.21 )	B
B07	hsa-miR-148a-3p	0.4776	( 0.00001, 1.46 )	B
B08	hsa-miR-150-5p	1.101	( 0.00001, 6.01 )	B
B09	hsa-miR-155-5p	0.7751	( 0.00001, 4.76 )	B
B10	hsa-miR-15b-5p	1.2453	( 0.00001, 2.53 )
B11	hsa-miR-16-5p	0.8872	( 0.00001, 2.10 )
B12	hsa-miR-17-5p	1.2707	( 0.00001, 3.15 )	B
C01	hsa-miR-18a-5p	1.0083	( 0.00001, 2.45 )	B
C02	hsa-miR-192-5p	1.0701	( 0.00001, 2.46 )	B
C03	hsa-miR-194-5p	0.903	( 0.00001, 2.40 )	B
C04	hsa-miR-195-5p	0.9567	( 0.00001, 2.06 )
C05	hsa-miR-196a-5p	0.691	( 0.00001, 5.22 )	B
C06	hsa-miR-199a-5p	0.838	( 0.00001, 2.11 )	B
C07	hsa-miR-199b-5p	0.8885	( 0.00001, 2.05 )	B
C08	hsa-miR-19a-3p	1.5396	( 0.00001, 5.75 )	B
C09	hsa-miR-19b-3p	0.209	( 0.00001, 0.66 )	B
C10	hsa-miR-200a-3p	0.3854	( 0.00001, 2.42 )	B
C11	hsa-miR-200b-3p	1.4932	( 0.00001, 6.06 )	B
C12	hsa-miR-203a-3p	1.0484	( 0.00001, 3.38 )	B
D01	hsa-miR-204-5p	0.7836	( 0.16, 1.41 )	B
D02	hsa-miR-208a-3p	0.9299	( 0.00001, 6.89 )	C
D03	hsa-miR-20a-5p	2.4292	( 0.00001, 8.98 )	B
D04	hsa-miR-211-5p	0.937	( 0.00001, 5.48 )	B
D05	hsa-miR-215-5p	0.7452	( 0.00001, 2.45 )	B
D06	hsa-miR-21-5p	1.0218	( 0.00001, 2.33 )
D07	hsa-miR-216a-5p	0.5278	( 0.00001, 2.45 )	B
D08	hsa-miR-217	2.1272	( 0.00001, 9.30 )	B
D09	hsa-miR-223-3p	0.4813	( 0.00001, 2.91 )	B
D10	hsa-miR-23a-3p	1.1388	( 0.00001, 3.30 )
D11	hsa-miR-25-3p	1.3103	( 0.00001, 2.89 )	A
D12	hsa-miR-26a-5p	1.0356	( 0.16, 1.91 )
E01	hsa-miR-26b-5p	1.176	( 0.00001, 2.53 )
E02	hsa-miR-27a-3p	0.8489	( 0.00001, 2.63 )
E03	hsa-miR-27b-3p	1.0005	( 0.32, 1.68 )
E04	hsa-miR-29a-3p	0.9532	( 0.40, 1.51 )
E05	hsa-miR-29b-3p	0.7911	( 0.00001, 1.88 )	B
E06	hsa-miR-29c-3p	0.437	( 0.08, 0.79 )
E07	hsa-miR-302b-3p	0.8043	( 0.00001, 2.19 )	B
E08	hsa-miR-30a-5p	0.7324	( 0.00001, 1.66 )
E09	hsa-miR-31-5p	0.5408	( 0.00001, 1.36 )
E10	hsa-miR-324-3p	0.3873	( 0.00001, 1.31 )	B
E11	hsa-miR-324-5p	2.3805	( 0.00001, 8.24 )	B
E12	hsa-miR-325	1.8005	( 0.00001, 13.40 )	B
F01	hsa-miR-32-5p	1.2954	( 0.00001, 3.82 )	B
F02	hsa-miR-328-3p	4.3718	( 0.00001, 27.47 )	A
F03	hsa-miR-335-5p	0.6813	( 0.00001, 2.50 )	B
F04	hsa-miR-338-5p	0.7796	( 0.00001, 3.29 )	B
F05	hsa-miR-34a-5p	0.6916	( 0.10, 1.28 )
F06	hsa-miR-372-3p	0.9299	( 0.00001, 6.89 )	C
F07	hsa-miR-375	0.5717	( 0.00001, 4.04 )	B
F08	hsa-miR-377-3p	2.1632	( 0.25, 4.08 )	B
F09	hsa-miR-378a-3p	0.9243	( 0.00001, 2.60 )	B
F10	hsa-miR-382-5p	1.3964	( 0.00001, 5.01 )
F11	hsa-miR-449a	0.3287	( 0.00001, 1.63 )	B
F12	hsa-miR-449b-5p	0.4107	( 0.00001, 3.22 )	B
G01	hsa-miR-451a	0.7967	( 0.00001, 3.34 )	B
G02	hsa-miR-491-5p	3.061	( 0.00001, 13.17 )	B
G03	hsa-miR-5011-5p	1.0033	( 0.00001, 6.99 )	B
G04	hsa-miR-503-5p	1.5216	( 0.00001, 4.75 )	B
G05	hsa-miR-5692a	1.832	( 0.00001, 8.60 )	B
G06	hsa-miR-590-5p	0.851	( 0.00001, 1.97 )	B
G07	hsa-miR-661	0.422	( 0.00001, 2.72 )	B
G08	hsa-miR-663a	1.0976	( 0.00001, 4.29 )
G09	hsa-miR-744-5p	1.3494	( 0.00001, 7.17 )
G10	hsa-miR-7-5p	1.1448	( 0.00001, 3.15 )	B
G11	hsa-miR-874-3p	0.7649	( 0.00001, 3.12 )	B
G12	hsa-miR-92a-3p	0.9348	( 0.31, 1.56 )	B
H01	cel-miR-39-3p	0.9299	( 0.00001, 6.89 )	C
H02	cel-miR-39-3p	0.8271	( 0.00001, 6.00 )	B
H03	SNORD61	0.6683	( 0.00001, 1.65 )	B
H04	SNORD68	0.67	( 0.18, 1.16 )
H05	SNORD72	0.7237	( 0.00001, 1.94 )	B
H06	SNORD95	0.9157	( 0.00001, 2.15 )
H07	SNORD96A	1.0442	( 0.35, 1.73 )
H08	RNU6-6P	1.0459	( 0.00001, 2.99 )
H09	miRTC	1.093	( 0.04, 2.15 )	B
H10	miRTC	1.8034	( 0.00001, 4.09 )	B
H11	PPC	0.9064	( 0.00001, 6.73 )
H12	PPC	0.8252	( 0.00001, 5.96 )
Comments:
A: This miRNA's average molecular tag count, and thus its expression level, is relatively low (< 10) in either the Control or the Test Group and is reasonably high in the other Group (> 10).
This result suggests that the actual fold-change value is at least as large as the calculated and reported fold-change result.
This fold-change result may also have greater variations if p value > 0.05; therefore, it is important to have a sufficient number of biological replicates to validate the result for this miRNA.
B: This miRNA's average molecular tag count, and thus its expression level, is relatively low (< 10), in both the Control and Test Groups.
This fold-change result may have greater variations; therefore, it is important to have a sufficient number of biological replicates to validate the result for this miRNA.
C: This miRNA has molecular tag count of zero in both the Control and Test Groups meaning that its expression was undetected, making this fold-change result erroneous and un-interpretable.
Fold Change & Fold Regulation:
Fold-Change is the normalized miRNA expression in each Test Sample divided the normalized miRNA expression in the Control Sample.
Fold-Regulation represents fold-change results in a biologically meaningful way. Fold-change values greater than one indicate an up-regulation, and the fold-regulation is equal to the fold-change.
Fold-change values less than one indicate a down-regulation, and the fold-regulation is the negative inverse of the fold-change.
Fold-change and fold-regulation values greater than 2 are indicated in red; fold-change values less than 0.5 and fold-regulation values less than -2 are indicated in blue.
p-value:
For the geNorm and Total Molecular Tag Count normalization methods, the p values are calculated based on a Student's t-test of the replicate normalized miRNA expression values for each miRNA in the control group and treatment groups.
For the DESeq2 and Trimmed Mean of M (edgeR) normalization methods, the p values listed were returned by the respective Bioconductor software packages.
Any p values less than 0.05 are indicated in red. Each Group (including the control) must contain at least 3 Samples for the software to calculate p-values.

## Sheet: p-value
Position	Mature ID	p-value (comparing to control group)
		Group 1
A01	hsa-let-7d-5p	0.806758
A02	hsa-miR-1-3p	0.87327
A03	hsa-miR-101-3p	0.939207
A04	hsa-miR-107	0.607084
A05	hsa-miR-10a-5p	0.384335
A06	hsa-miR-10b-5p	0.829382
A07	hsa-miR-122-5p	0.465858
A08	hsa-miR-125b-5p	0.475203
A09	hsa-miR-126-3p	0.368771
A10	hsa-miR-129-5p	0.546826
A11	hsa-miR-132-3p	0.830048
A12	hsa-miR-133a-3p	0.947085
B01	hsa-miR-141-3p	0.806661
B02	hsa-miR-142-3p	0.807149
B03	hsa-miR-143-3p	0.492738
B04	hsa-miR-145-5p	0.212594
B05	hsa-miR-146a-5p	0.386749
B06	hsa-miR-146b-5p	0.404274
B07	hsa-miR-148a-3p	0.320628
B08	hsa-miR-150-5p	0.807785
B09	hsa-miR-155-5p	0.994141
B10	hsa-miR-15b-5p	0.561942
B11	hsa-miR-16-5p	0.735969
B12	hsa-miR-17-5p	0.586659
C01	hsa-miR-18a-5p	0.964153
C02	hsa-miR-192-5p	0.988899
C03	hsa-miR-194-5p	0.854547
C04	hsa-miR-195-5p	0.867223
C05	hsa-miR-196a-5p	0.758418
C06	hsa-miR-199a-5p	0.524132
C07	hsa-miR-199b-5p	0.756327
C08	hsa-miR-19a-3p	0.894943
C09	hsa-miR-19b-3p	0.501557
C10	hsa-miR-200a-3p	0.432428
C11	hsa-miR-200b-3p	0.708232
C12	hsa-miR-203a-3p	0.95184
D01	hsa-miR-204-5p	0.393218
D02	hsa-miR-208a-3p	0.806758
D03	hsa-miR-20a-5p	0.565851
D04	hsa-miR-211-5p	0.511555
D05	hsa-miR-215-5p	0.683567
D06	hsa-miR-21-5p	0.708429
D07	hsa-miR-216a-5p	0.386474
D08	hsa-miR-217	0.466205
D09	hsa-miR-223-3p	0.502056
D10	hsa-miR-23a-3p	0.765268
D11	hsa-miR-25-3p	0.616104
D12	hsa-miR-26a-5p	0.743386
E01	hsa-miR-26b-5p	0.693438
E02	hsa-miR-27a-3p	0.710919
E03	hsa-miR-27b-3p	0.921867
E04	hsa-miR-29a-3p	0.79144
E05	hsa-miR-29b-3p	0.561297
E06	hsa-miR-29c-3p	0.124716
E07	hsa-miR-302b-3p	0.834101
E08	hsa-miR-30a-5p	0.700633
E09	hsa-miR-31-5p	0.419091
E10	hsa-miR-324-3p	0.375465
E11	hsa-miR-324-5p	0.549989
E12	hsa-miR-325	0.810469
F01	hsa-miR-32-5p	0.796304
F02	hsa-miR-328-3p	0.585733
F03	hsa-miR-335-5p	0.811995
F04	hsa-miR-338-5p	0.800294
F05	hsa-miR-34a-5p	0.481111
F06	hsa-miR-372-3p	0.806758
F07	hsa-miR-375	0.580046
F08	hsa-miR-377-3p	0.069378
F09	hsa-miR-378a-3p	0.948687
F10	hsa-miR-382-5p	0.717899
F11	hsa-miR-449a	0.720958
F12	hsa-miR-449b-5p	0.411446
G01	hsa-miR-451a	0.800861
G02	hsa-miR-491-5p	0.382456
G03	hsa-miR-5011-5p	0.557469
G04	hsa-miR-503-5p	0.569011
G05	hsa-miR-5692a	0.895405
G06	hsa-miR-590-5p	0.699686
G07	hsa-miR-661	0.499481
G08	hsa-miR-663a	0.894716
G09	hsa-miR-744-5p	0.872277
G10	hsa-miR-7-5p	0.991175
G11	hsa-miR-874-3p	0.924679
G12	hsa-miR-92a-3p	0.776151
H01	cel-miR-39-3p	0.806758
H02	cel-miR-39-3p	0.806638
H03	SNORD61	0.430086
H04	SNORD68	0.344039
H05	SNORD72	0.499317
H06	SNORD95	0.746246
H07	SNORD96A	0.814215
H08	RNU6-6P	0.996134
H09	miRTC	0.871121
H10	miRTC	0.502418
H11	PPC	0.812172
H12	PPC	0.765349
p-value:
The p values are calculated based on a Student's t-test of the replicate 2^(- Delta Ct) values for each gene in the control group and treatment groups, and p values less than 0.05 are indicated in red.

## Sheet: Fold Regulation
Position	Mature ID	Up-Down Regulation (comparing to control group)
		Group 1
		Fold Regulation	Comments
A01	hsa-let-7d-5p	-1.0754	C
A02	hsa-miR-1-3p	1.2054	B
A03	hsa-miR-101-3p	1.3426	B
A04	hsa-miR-107	-1.1915	B
A05	hsa-miR-10a-5p	-2.1691	B
A06	hsa-miR-10b-5p	1.0427	B
A07	hsa-miR-122-5p	-1.7981	B
A08	hsa-miR-125b-5p	-1.6053
A09	hsa-miR-126-3p	-1.7016	B
A10	hsa-miR-129-5p	-1.3757	B
A11	hsa-miR-132-3p	1.0269	B
A12	hsa-miR-133a-3p	-1.1187	B
B01	hsa-miR-141-3p	-1.0455	B
B02	hsa-miR-142-3p	1.1482	B
B03	hsa-miR-143-3p	-1.8345
B04	hsa-miR-145-5p	-2.248
B05	hsa-miR-146a-5p	-3.9554	B
B06	hsa-miR-146b-5p	2.5815	B
B07	hsa-miR-148a-3p	-2.0938	B
B08	hsa-miR-150-5p	1.101	B
B09	hsa-miR-155-5p	-1.2902	B
B10	hsa-miR-15b-5p	1.2453
B11	hsa-miR-16-5p	-1.1272
B12	hsa-miR-17-5p	1.2707	B
C01	hsa-miR-18a-5p	1.0083	B
C02	hsa-miR-192-5p	1.0701	B
C03	hsa-miR-194-5p	-1.1074	B
C04	hsa-miR-195-5p	-1.0453
C05	hsa-miR-196a-5p	-1.4473	B
C06	hsa-miR-199a-5p	-1.1933	B
C07	hsa-miR-199b-5p	-1.1255	B
C08	hsa-miR-19a-3p	1.5396	B
C09	hsa-miR-19b-3p	-4.7853	B
C10	hsa-miR-200a-3p	-2.5946	B
C11	hsa-miR-200b-3p	1.4932	B
C12	hsa-miR-203a-3p	1.0484	B
D01	hsa-miR-204-5p	-1.2762	B
D02	hsa-miR-208a-3p	-1.0754	C
D03	hsa-miR-20a-5p	2.4292	B
D04	hsa-miR-211-5p	-1.0672	B
D05	hsa-miR-215-5p	-1.3419	B
D06	hsa-miR-21-5p	1.0218
D07	hsa-miR-216a-5p	-1.8945	B
D08	hsa-miR-217	2.1272	B
D09	hsa-miR-223-3p	-2.0779	B
D10	hsa-miR-23a-3p	1.1388
D11	hsa-miR-25-3p	1.3103	A
D12	hsa-miR-26a-5p	1.0356
E01	hsa-miR-26b-5p	1.176
E02	hsa-miR-27a-3p	-1.178
E03	hsa-miR-27b-3p	1.0005
E04	hsa-miR-29a-3p	-1.0491
E05	hsa-miR-29b-3p	-1.264	B
E06	hsa-miR-29c-3p	-2.2883
E07	hsa-miR-302b-3p	-1.2433	B
E08	hsa-miR-30a-5p	-1.3653
E09	hsa-miR-31-5p	-1.8491
E10	hsa-miR-324-3p	-2.5822	B
E11	hsa-miR-324-5p	2.3805	B
E12	hsa-miR-325	1.8005	B
F01	hsa-miR-32-5p	1.2954	B
F02	hsa-miR-328-3p	4.3718	A
F03	hsa-miR-335-5p	-1.4679	B
F04	hsa-miR-338-5p	-1.2827	B
F05	hsa-miR-34a-5p	-1.4458
F06	hsa-miR-372-3p	-1.0754	C
F07	hsa-miR-375	-1.7491	B
F08	hsa-miR-377-3p	2.1632	B
F09	hsa-miR-378a-3p	-1.0819	B
F10	hsa-miR-382-5p	1.3964
F11	hsa-miR-449a	-3.0419	B
F12	hsa-miR-449b-5p	-2.435	B
G01	hsa-miR-451a	-1.2551	B
G02	hsa-miR-491-5p	3.061	B
G03	hsa-miR-5011-5p	1.0033	B
G04	hsa-miR-503-5p	1.5216	B
G05	hsa-miR-5692a	1.832	B
G06	hsa-miR-590-5p	-1.1751	B
G07	hsa-miR-661	-2.3697	B
G08	hsa-miR-663a	1.0976
G09	hsa-miR-744-5p	1.3494
G10	hsa-miR-7-5p	1.1448	B
G11	hsa-miR-874-3p	-1.3073	B
G12	hsa-miR-92a-3p	-1.0697	B
H01	cel-miR-39-3p	-1.0754	C
H02	cel-miR-39-3p	-1.209	B
H03	SNORD61	-1.4963	B
H04	SNORD68	-1.4926
H05	SNORD72	-1.3818	B
H06	SNORD95	-1.0921
H07	SNORD96A	1.0442
H08	RNU6-6P	1.0459
H09	miRTC	1.093	B
H10	miRTC	1.8034	B
H11	PPC	-1.1032
H12	PPC	-1.2118
Comments:
A: This miRNA's average molecular tag count, and thus its expression level, is relatively low (< 10) in either the Control or the Test Group and is reasonably high in the other Group (> 10).
This result suggests that the actual fold-change value is at least as large as the calculated and reported fold-change result.
This fold-change result may also have greater variations if p value > 0.05; therefore, it is important to have a sufficient number of biological replicates to validate the result for this miRNA.
B: This miRNA's average molecular tag count, and thus its expression level, is relatively low (< 10), in both the Control and Test Groups.
This fold-change result may have greater variations; therefore, it is important to have a sufficient number of biological replicates to validate the result for this miRNA.
C: This miRNA has molecular tag count of zero in both the Control and Test Groups meaning that its expression was undetected, making this fold-change result erroneous and un-interpretable.
Fold Change & Fold Regulation:
Fold-Change is the normalized miRNA expression in each Test Sample divided the normalized miRNA expression in the Control Sample.
Fold-Regulation represents fold-change results in a biologically meaningful way. Fold-change values greater than one indicate an up-regulation, and the fold-regulation is equal to the fold-change.
Fold-change values less than one indicate a down-regulation, and the fold-regulation is the negative inverse of the fold-change.
Fold-change and fold-regulation values greater than 2 are indicated in red; fold-change values less than 0.5 and fold-regulation values less than -2 are indicated in blue.
p-value:
For the geNorm and Total Molecular Tag Count normalization methods, the p values are calculated based on a Student's t-test of the replicate normalized miRNA expression values for each miRNA in the control group and treatment groups.
For the DESeq2 and Trimmed Mean of M (edgeR) normalization methods, the p values listed were returned by the respective Bioconductor software packages.
Any p values less than 0.05 are indicated in red. Each Group (including the control) must contain at least 3 Samples for the software to calculate p-values.
